# Supplementary material for: Geopolitical species revisited: genomic and morphological data indicate that the roundtail chub Gila robusta species complex (Teleostei, Cyprinidae) is a single species
Source: PeerJ. 2018 Sep 27;6:e5605. doi: 10.7717/peerj.5605 (PMC6167970; doi:10.7717/peerj.5605)
Supplement: Supplemental Information 5 [file peerj-06-5605-s005.zip › fresh_raw.xlsx]

## Sheet: Sheet1
		68	100	105	112	121	122	125	132	133	140	141	145	150	152	155	162	GR1
	Measurements
	total length	197	121	113	113	195	121	184	118	122	122	135	113	114	112	184	122	121
	Standard length	165	98	90	93	142.8	97	152	95	98	97	107.7	91	93	93	152	97	98
1	Body depth1	32.75	18.8	21.8	23.2	30.8	24.7	33.3	21.4	25.3	23.2	22.8	18	21.3	17.7	31.8	26	18.4
2	Head length1	43.3	26.8	26.2	25.2	41.4	25.5	43.3	26.7	25.4	26.6	29.9	25.2	24.6	25.4	43.5	29	27.6
3	head width	21.1	11.4	11.6	11.3	19.8	11.7	23.6	12.7	11.9	12.3	14.9	10.1	11.9	11.4	20.5	13.2	11.6
4	head depth	24.6	14.9	15.4	16.2	24.4	15.7	26.1	15.5	15.8	16.3	17.2	13.7	15.9	15.8	26.8	16.2	15.6
5	Snout length2	13	7.3	7.3	7.3	12.7	8.1	12.3	7.7	7.8	8.6	8.8	7.9	8.1	6.6	10.9	8.1	7.6
6	mandible length	18.6	9.6	9.4	10	17.2	10	16.4	10	10.1	9.4	11.7	10.1	9.8	9.8	18	10.9	11.2
7	Orbit diameter2	7.1	6.7	5.8	6.5	8.6	6.4	7.2	5.8	6.2	6.1	6.1	8.1	6.4	6.9	7.8	6.2	6.3
8	Interorbital width2	13.9	7.6	7.6	7.2	11.9	6.7	14.4	7.5	7.8	7.7	8.8	6.5	6.8	7.7	12.6	8.4	7.4
9	Upper-jaw length2	15.2	8.2	8.2	7.8	14.2	7.9	14.6	8.3	8.4	18.3	9.9	7.7	7.9	8.2	17.2	8.6	8.8
10	Caudal-peduncle depth4	14.4	8.5	7.9	9.4	12.7	7.7	13.4	9.1	8.2	8.2	10	6.7	7.9	8.3	13.8	9.2	6.3
11	Caudal peduncle length	34.7	21.7	16.7	18	31.9	20.2	33.5	21.1	19.9	19.8	18.8	18.5	19.4	18.5	25.1	23.4	19.4
12	Predorsal length1	82.2	47.8	48.6	48.9	74.6	52.5	77.3	53.1	53	52.4	55.1	46.9	50.4	50.5	81.1	54.6	52
13	Preanal length1	108.8	65.8	61.2	61.7	98.7	64	99	62.7	65.9	66.1	71.1	58.3	57.6	66.2	108.8	66	65.6
14	pectoral insertion to pelvic insertion	43.9	25.6	24.6	26.5	40.2	27.4	38.1	25.5	26.5	24.2	27.7	22.7	24.1	25.2	46.6	26.5	27.1
15	Anal to Caudal length	50	30.6	30	27.5	48.4	28.5	47.4	29.7	28.8	28.1	28.9	21.9	29.8	29	39.7	29.8	33.4
16	origin of anal fin to hypural plate	49.9	29.1	24.8	29.4	49	32.6	48.6	20	31.3	28.9	30.1	29.3	28.9	27.5	37.3	28.1	34.3
17	Prepelvic length1	81.2	50.2	49.2	47.4	74.4	49.6	74.4	26.9	49.8	51.9	51.1	45.3	47.8	50.6	79.6	51.4	51.5
18	Caudal-fin length1	36.2	23.3	22.9	20.2	27.7	24.7	35.1	22.5	23.6	na	31.1	22.4	21.8	na	34.7	25.1	26.9
19	Caudal concavity2	13.46	11.6	9.8	9.7	11.9	11.9	14.2	9.1	12.7	na	10	12.8	11.4	na	14.9	11.3	15.3
20	Pectoral-fin length1	26	20	16.8	16.8	22.2	15	25.5	18.1	13.6	16.1	17.1	13.7	14.8	16.4	17.8	16.8	18.4
21	Anal fin height1	24.9	17.7	16.4	16.6	21.9	16.5	23.1	16.2	15.5	17.1	16.1	14.2	14.9	15.2	19.4	15.2	17.5
22	Pelvic-fin height1	21.5	15.8	13.5	14.4	19.2	13.4	21.3	15.1	12.6	13.3	15.1	12.8	12.6	12.5	17.2	14.7	14.6
23	Dorsal fin height1	29.8	19.1	20.4	20.1	26.8	19.2	29.8	21.3	18.5	19.1	20	17.3	18.8	19.3	23.1	18.4	21.1
24	caudal fin length1	32.5	21.6	20.1	19	23.4	22.5	31.9	19.3	21.2	na	26.7	21.2	19.7	na	29.1	22	20.7
	Meristics
	Dorsal rays	I,9	I,8	I,9	I,8	I,9	I,9	I,8	I,8	I,8	I,8	I,9	I,9	I,8	I,9	I,9	I,9	I,9
	Anal rays	I,8	I,9	I,9	I,8	I,8	I,9	I,8	I,8	I,8	I,8	I,9	I,9	I,8	I,8	I,8	I,9	I,9
	Pectoral rays	14	15	14	15	16	13	15	16	14	14	15	16	14	15	14	14	15
	Pelvic rays	I,9	I,9	I,9	I,9	1,9	I,9	I,9	I,9	I,9	I,9	I,9	I,9	I,8	I,9	I,9	I,9	I,9
	Principal caudal rays	19	19	19	19	19	19	19	19	19	19	19	19	19	19	19	19	19
	Upper procurrent caudal rays	7	9	9	8	6	7	10	8	10	11	9	9	9	8	7	11	8
	Lateral line scales	82	87	82	72	86	65	75	89	85	85	86	82	75	na	85	86	95
	Scales above lateral line	20	21	25	18	21	17	20	23	26	21	23	24	19	24	20	23	24
	Scales below lateral line	15	10	15	11	11	10	11	14	14	14	14	14	11	11	14	14	11
	Gill Rakers	7,2	7,1		8,1	6,2	7,2	na	6,2	8,2	7,2	7,2	7,2	9,2	8,2	na	7,2	7,2
