# Supplementary material for: Geopolitical species revisited: genomic and morphological data indicate that the roundtail chub Gila robusta species complex (Teleostei, Cyprinidae) is a single species
Source: PeerJ. 2018 Sep 27;6:e5605. doi: 10.7717/peerj.5605 (PMC6167970; doi:10.7717/peerj.5605)
Supplement: Supplemental Information 6 [file peerj-06-5605-s006.zip]

Archive with 3 entries (2 files):
- syntype-raw.xlsx
- __MACOSX/
- __MACOSX/._syntype-raw.xlsx
