# Supplementary material for: Geopolitical species revisited: genomic and morphological data indicate that the roundtail chub Gila robusta species complex (Teleostei, Cyprinidae) is a single species
Source: PeerJ. 2018 Sep 27;6:e5605. doi: 10.7717/peerj.5605 (PMC6167970; doi:10.7717/peerj.5605)
Supplement: Supplemental Information 6 [file peerj-06-5605-s006.zip › syntype-raw.xlsx]

## Sheet: Sheet1
	robusta		nigra					intermedia				grahamii
Measurements	1	2	1	2	3	4	5	1	2	3	4	1
total length
Standard length	160	294	75.6	82.4	76.9	164	193	102	68.1	44.2	53.6	144
Body depth1	29.9	56.2	18.6	19.5	17.5	35.5	45.2	26.03	18.3	11.1	13.7	32.2
Head length1	44.7	84.9	20.9	23.7	21.4	46.7	55	30.7	20.5	14.2	15.9	40.2
head width	22.2	43.4	10.6	11.5	12.2	24.9	30	18.1	11.7	7.4	8.5	19.2
head depth	27.4	52.1	13.7	14.9	14.4	28.9	36.2	19.4	13.7	8.7	9.6	22.2
Snout length2	14.1	28.3	5.7	na	5.9	14.6	18.4	7.6	6.8	3.6	4.4	11.6
mandible length	20.2	40.4	8.4	8.1	8.8	18.5	20.4	11.3	7.8	5.7	6.8	16.4
Orbit diameter2	8.1	10.5	5.04	na	5.4	7.8	8.7	5.8	5.2	3.9	4.04	6.8
Interorbital width2	14.2	27.3	6.1	6.1	5.7	14.6	18.4	9.2	6.2	4.4	5	12.8
Upper-jaw length2	15.3	34.7	5.9	7.04	6.8	15.2	17.5	9.5	8.5	3.6	4.3	13.7
Caudal-peduncle depth4	12.9	21.7	6.9	8.6	6.9	16.5	19.7	10.5	8.1	4.3	5.1	11.03
Caudal peduncle length	39.9	100	16.8	17.6	15.2	33.9	37.3	20.9	12.5	7.3	10.6	31.5
Predorsal length1	84.2	165	41.2	48.8	42.2	90.9	109.5	57.02	40.8	26	30.8	71.1
Preanal length1	100.1	197	51.1	55.2	54.8	115	133	72	45.8	30.1	37.5	101
pectoral insertion to pelvic insertion	35.4	72.7	20.1	18.1	21.4	48.2	50	56.7	32.1	21.7	27	38.2
Anal to Caudal length	52.2	97.9	26.2	24.3	24.9	44.2	57.6	28.9	20.2	13.4	13.8	42.7
origin of anal fin to hypural plate	58.3	97	24.3	25.4	24.3	49.3	61.4	31.8	22.8	13.7	16.9	45.2
Prepelvic length1	73.1	154	42.5	42.2	43.6	89.7	97.6	58.4	36.9	29.9	28.8	75.3
Pectoral-fin length1	40.7	51.7	15.9	14.8	13.9	25.6	30.3	15.1	14.5	9.9	10.3	27.1
Anal fin height1	32.4	41.2	11.8	na	12.7	26.7	27.4	17.5	13.7	8.9	11	24.9
Pelvic-fin height1	29.3	39.8	12	14.2	11	23.7	24.8	14.9	11.1	6.5	9.4	21.7
Dorsal fin height1	36.8	49	16.8	16.6	na	29.4	31.5	17.7	16.7	10.6	na	28.7
Meristics
Dorsal rays	I9	I9	I8	I8	I8	I8	I8	I8	I8	I8	I8	I9
Anal rays	I9	na	I8	I8	I8	I8	I8	I8	I8	I8	I8	I9
Pectoral rays	13	15	14	15	15	14	14	13	14	13	13	14
Pelvic rays	I9		I9	I9	I9	I8	I9	I9	I9	I9	I9	I9
Principal caudal rays	23	19	21	na	21	22	19	23	23	na	25	23
Upper procurrent caudal rays	8	8	7	na	8	8	9	7	7	na	7	6
Lateral line scales	89	92	73	75	74	93	75	59	60	59	71	92
Scales above lateral line	23	21	18	20	19	23	21	17	16	18	16	25
Scales below lateral line	14	14	12	12	12	15	16	13	13	11	11	17
